# Supplementary material for: Clinical Outcomes of RTOG 9310 Protocol for Primary Central Nervous System Lymphoma: Single-Center Experience with 87 Patients
Source: Curr Oncol. 2021 Nov 12;28(6):4655–72. doi: 10.3390/curroncol28060393 (PMC8628744; doi:10.3390/curroncol28060393)
Supplement: Supplementary file 1 [file curroncol-28-00393-s001.zip]

Archive with 1 entries (1 files):
- curroncol-1467234-supplementary.pdf
